# Supplementary material for: Seismic performance of soft soil foundation with a new type of assembled wall tuned mass damper
Source: PLoS One. 2024 May 9;19(5):e0298263. doi: 10.1371/journal.pone.0298263 (PMC11081288; doi:10.1371/journal.pone.0298263)
Supplement: S1 Data — (ZIP) [file pone.0298263.s001.zip]

Archive with 4 entries (3 files):
- Supporting Information data/Improve-multi-population-genetic-algorithm-Newmark.txt
- Supporting Information data/Improve-multi-population-genetic-algorithm-ObjectFunction.txt
- Supporting Information data/Improve-multi-population-genetic-algorithm-code.md
- Supporting Information data/
