# Supplementary material for: Seismic performance of soft soil foundation with a new type of assembled wall tuned mass damper
Source: PLoS One. 2024 May 9;19(5):e0298263. doi: 10.1371/journal.pone.0298263 (PMC11081288; doi:10.1371/journal.pone.0298263)
Supplement: S1 Data — (ZIP) [file pone.0298263.s001.zip › Supporting Information data/Improve-multi-population-genetic-algorithm-Newmark.txt]

function [x,v,a]=Newmark(M,K,C,dt,F,X0,ks,R)    
cn=length(M);
dF=diff(F,1,2);
x(:,1)=X0(1:cn);
v(:,1)=X0(cn+1:2*cn);
a(:,1)=X0(2*cn+1:3*cn);
beta=1/4;
for i=1:length(F)-1
     k_=K+(1/dt/dt/beta).*M+(1/2/dt/beta).*C;
     dF_=dF(:,i)+(M.*1/beta/dt+1/2/beta.*C)*v(:,i)+(1/2/beta.*M-dt*(1-1/4/beta).*C)*a(:,i);
     dx=pinv(k_)*dF_;
     dv=(1/2/beta/dt).*dx-(1/2/beta).*v(:,i)+((1-1/4/beta)*dt).*a(:,i);
     x(:,i+1)=x(:,i)+dx;
     v(:,i+1)=v(:,i)+dv;
     Fs(:,i+1)=ks*x(:,i+1)+R;
     a(:,i+1)=pinv(M)*(F(:,i+1)-C*v(:,i+1)-Fs(:,i+1));
end
