# Supplementary material for: Seismic performance of soft soil foundation with a new type of assembled wall tuned mass damper
Source: PLoS One. 2024 May 9;19(5):e0298263. doi: 10.1371/journal.pone.0298263 (PMC11081288; doi:10.1371/journal.pone.0298263)
Supplement: S1 Data — (ZIP) [file pone.0298263.s001.zip › Supporting Information data/Improve-multi-population-genetic-algorithm-ObjectFunction.txt]

col=size(X,1);
for d=1:col
wavefile=char('XX.dat'); 
ugmax=5;
[ug,t,tf,dt]=wave1(wavefile,ugmax);
[M]=[]
[M0]=[]
[K]=[]
[C]=[] 
[E,F]=waveForce(ug,M0);   
flag=1;
cn=length(M);
X0=zeros(3*cn,1)
R=zeros(cn,1); 
[d,v,a]=Newmark(M,K,C,dt,F,X0,K,R);
obj(i,1)=-10*max(max(abs(d(1:40,:))))-max(max(abs(a(1:40,:))))
end
